# Supplementary material for: Perioperative Risk Factors for Permanent Pacemaker Implantation After Transcatheter Aortic Valve Replacement: A Systematic Review and Meta-Analysis
Source: Rev Cardiovasc Med. 2025 Oct 23;26(10):39299. doi: 10.31083/RCM39299 (PMC12593737; doi:10.31083/RCM39299)
Supplement: Supplementary file 1 [file 2153-8174-26-10-39299-s1.zip]

Archive with 2 entries (2 files):
- PRISMA 2020 checklist.docx
- Supplementary Materials.pdf
